# Supplementary material for: Short-Term Relationship Between Air Pollution and Mortality from Respiratory and Cardiovascular Diseases in China, 2008–2020
Source: Toxics. 2025 Feb 24;13(3):156. doi: 10.3390/toxics13030156 (PMC11946225; doi:10.3390/toxics13030156)
Supplement: Supplementary file 1 [file toxics-13-00156-s001.zip]

Archive with 1 entries (1 files):
- toxics-3421458-supplementary.pdf
